# Supplementary material for: The Brain in Context: A Scoping Review and Concept Definition of Neuro-Informed Policy and Practice
Source: Brain Sci. 2024 Dec 11;14(12):1243. doi: 10.3390/brainsci14121243 (PMC11674288; doi:10.3390/brainsci14121243)
Supplement: Supplementary file 1 [file brainsci-14-01243-s001.zip]

Archive with 3 entries (3 files):
- NeuroInformedScopingReview_SupplementaryTableS1.pdf
- NeuroInformedScopingReview_SupplementaryTableS2.pdf
- NeuroInformedScopingReview_SupplementaryTablesReferenceList.pdf
